# Supplementary material for: Investigating epidemiological distribution (temporality and intensity) of respiratory pathogens following COVID-19 de-escalation process in Catalonia, September 2016–June 2021: Analysis of regional surveillance data
Source: PLoS One. 2024 Feb 9;19(2):e0285892. doi: 10.1371/journal.pone.0285892 (PMC10857536; doi:10.1371/journal.pone.0285892)
Supplement: S1 Table — (XLSX) [file pone.0285892.s002.xlsx]

## Sheet: MRSC
Number of laboratories and centres that participate in the Microbiological Reporting System of Catalonia (MRSC)
	2016-2017					HAdV	Human adenovirus virus
	HAdV	IFV	HPIV	RSV		IFV	Influenza virus
	15	25	11	25		HPIV	Human parainfluenza virus
						RSV	Respiratory syncytial virus
	2017-2018
	HAdV	IFV	HPIV	RSV		YEARS	PARTICIPATING CENTRES MRSC PER YEAR
	15	38	13	32		2016	53
						2017	55
	2018-2019					2018	55
	HAdV	IFV	HPIV	RSV		2019	54
	17	31	15	32		2020	58
						2021	58
	2019-2020
	HAdV	IFV	HPIV	RSV
	17	31	15	31
	2020-2021
	HAdV	IFV	HPIV	RSV
	16	9	13	30
