# Supplementary material for: Investigating epidemiological distribution (temporality and intensity) of respiratory pathogens following COVID-19 de-escalation process in Catalonia, September 2016–June 2021: Analysis of regional surveillance data
Source: PLoS One. 2024 Feb 9;19(2):e0285892. doi: 10.1371/journal.pone.0285892 (PMC10857536; doi:10.1371/journal.pone.0285892)
Supplement: S2 Table — (XLSX) [file pone.0285892.s003.xlsx]

## Sheet: cases
Virus	Number of cases
Adenovirus	2768	5.36559
Influenza	32850	63.6776
Parainfluenza	2177	4.21997
RSV	13793	26.7368
TOTAL	51588	1

## Sheet: metrics
Weekly descriptive statistics of number of viruses reported in Catalonia before and after the COVID-19 outbreak
	ADENOVIRUS			INFLUENZA			PARAINFLUENZA			RSV
	Before	After		Before	After		Before	After		Before	After
N	1955	813		32353	497		1250	927		11797	1996
Min	0	0		0	0		0	0		0	0
Max	39	46		1765	321		28	81		415	286
Median	7	12		3	0		5	2		6.5	1
Mean	10.2	12.5		169	7.65		6.5	14.3		61.4	30.7
IQR_25%	3	1		1	0		3	1		1	0
IQR_75%	15	20		115	1		9	16		73	17
Before period: weeks up to epidemiological week 11 2020
After period: weeks from the epidemiological week 11 2020 to epidemiological week 26 2021

## Sheet: metrics_season
Weekly descriptive statistics of number of viruses reported in Catalonia by season
Adenovirus
	2016-17	2017-18	2018-19	2019-20	2020-21
N	397	288	869	440	774
Min	0	0	0	0	0
Max	24	17	39	31	46
Median	7.5	4	16.5	5.5	16
Mean	7.63	5.54	16.7	8.46	15.8
IQR_25%	2	2	5.75	1.75	6
IQR_75%	12	7.5	25	12	24
Influenza
	2016-17	2017-18	2018-19	2019-20	2020-21
N	4665	11196	10148	6823	18
Min	0	0	0	0	0
Max	873	1765	1402	850	2
Median	1.5	3	3	4	0
Mean	89.71	215	195	131	0.367
IQR_25%	0	0	1	1	0
IQR_75%	36.2	173	95.75	114	1
Parainfluenza
	2016-17	2017-18	2018-19	2019-20	2020-21
N	171	177	559	360	910
Min	0	0	1	0	0
Max	12	13	26	28	81
Median	3	3.5	10	5.5	3
Mean	3.29	3.4	10.75	6.89	18.6
IQR_25%	2	1	6	1.75	1
IQR_75%	4	4.25	15.2	9.25	34
RSV
	2016-17	2017-18	2018-19	2019-20	2020-21
N	2075	2469	3504	3816	1929
Min	0	0	0	0	0
Max	221	296	396	415	286
Median	4	9.5	4	2.5	1
Mean	39.9	47.54	67.39	73.4	39.4
IQR_25%	1	1	1	0	0
IQR_75%	48.2	57.5	67	91.8	20

## Sheet: time_series
Interrupted time series analysis – segmented negative binomial regression
Yt = β0 + β1 time + β2 intervention + β3 post-intervention + et
OLD
	Adenovirus				Influenza				Parainfluenza				RSV
	β	SE	P-value		β	SE	P-value		β	SE	P-value		β	SE	P-value
Constant (β0)	1501	0.094	<0.01		2277	0.167	<0.01		0.779	0.112	<0.01		1841	0.098	<0.01
Time (β1)	0.006	0.001	<0.01		0.002	0.001	0.226		0.009	0.001	<0.01		0.003	0.001	<0.01
Level (β2)
2020	-2.670	0.272	<0.01		-1.247	0.284	<0.01		-2978	0.379	<0.01		-0.156	0.281	0.579
2021	-1.107	0.259	<0.01		-7.488	0.572	<0.01		-0,511	0.291	0.079		-6.933	0.331	<0.01
Trend (β3)
2020	0.077	0.009	<0.01		-	-	-		0.014	0.015	0.369		-0.170	0.017	<0.01
2021	0.027	0.016	0.086		-	-	-		0.039	0.017	0.025		0.517	0.020	<0.01
NEW DATA
	Adenovirus				Influenza				Parainfluenza				RSV
	β	SE	P-value		β	SE	P-value		β	SE	P-value		β	SE	P-value
Constant (β0)	1503	0.093	<0.01		2275	0.167	<0.01		0.775	0.109	<0.01		1836	0.097	<0.01
Time (β1)	0.006	0.001	<0.01		0.002	0.001	0.205		0.010	0.001	<0.01		0.003	0.001	<0.01
Level (β2)
2020	-2.606	0.266	<0.01		-1.259	0.283	<0.01		-3023	0.373	<0.01		-0.119	0.273	0.663
2021	-1.109	0.252	<0.01		-6.522	0.458	<0.01		-0.545	0.279	0.051		-6.879	0.320	<0.01
Trend (β3)
2020	0.075	0.010	<0.01		-	-	-		0.017	0.015	0.250		-0.170	0.016	<0.01
2021	0.043	0.015	<0.01		-	-	-		0.048	0.016	<0.01		0.522	0.019	<0.01

## Sheet: Sensitivity_analyses
SENSITIVITY ANALYSES
Adenovirus
	Main model				Model 1				Model 2				Model 3
	β	SE	P-value		β	SE	P-value		β	SE	P-value		β	SE	P-value
Constant (β0)	1503	0.093	<0.01		1497	0.090	<0.01		1500	0.095	<0.01		44483	103432	0.667
Time (β1)	0.006	0.001	<0.01		0.006	0.001	<0.01		0.006	0.001	<0.01		-0.220	0.540	0.684
Intervention (β2)
2020	-2.606	0.266	<0.01		-1.310	0.399	<0.01		-1.577	0.415	<0.01		-1.005	0.522	0.054
2021	-1.109	0.252	<0.01		-1.068	0.239	<0.01		-0.612	0.221	0.006		7198	21.,366	0.736
Post-intervention (β3)
2020	0.075	0.010	<0.01		0.036	0.013	<0.01		-0.092	0.052	0.074		0.236	0.541	0.663
2021	0.043	0.015	<0.01		0.038	0.015	0.010		0.007	0.007	0.299		0.374	0.539	0.488
Lockdown	-	-	-		-1.888	0.398	<0.01		-	-	-		-	-	-
COVID-19	-	-	-		-	-	-		-	-	-		0.000	0.000	0.123
Influenza
	Main model				Model 1				Model 2				Model 3
	β	SE	P-value		β	SE	P-value		β	SE	P-value		β	SE	P-value
Constant (β0)	2275	0.167	<0.01		2265	0.166	<0.01		-	-	-		-	-	-
Time (β1)	0.002	0.001	0.205		0.002	0.001	0.187		-	-	-		-	-	-
Intervention (β2)
2020	-1.259	0.283	<0.01		-1.582	0.343	<0.01		-	-	-		-	-	-
2021	-6.522	0.458	<0.01		-6.549	0.457	<0.01		-	-	-		-	-	-
Post-intervention (β3)
2020	-	-	-		-	-	-		-	-	-		-	-	-
2021	-	-	-		-	-	-		-	-	-		-	-	-
Lockdown	-	-	-		0.707	0.460	0.124		-	-	-		-	-	-
COVID-19	-	-	-		-	-	-		-	-	-		-	-	-
Model 2: we cannot perform this model due to the small number of inlfuenza cases in season 2020-21
Parainfluenza
	Main model				Model 1				Model 2				Model 3
	β	SE	P-value		β	SE	P-value		β	SE	P-value		β	SE	P-value
Constant (β0)	0.775	0.109	<0.01		0.776	0.109	<0.01		0.789	0.111	<0.01		135880	131457	0.301
Time (β1)	0.010	0.001	<0.01		0.010	0.001	<0.01		0.009	0.001	<0.01		-0.707	0.687	0.303
Intervention (β2)
2020	-3023	0.373	<0.01		-2373	0.670	<0.01		-3.511	0.686	<0.01		-2.742	0.779	<0.01
2021	-0.545	0.279	0.051		-0.535	0.279	0.055		-3.368	0.299	<0.01		29374	27200	0.280
Post-intervention (β3)
2020	0.017	0.015	0.250		-0,003	0.023	0.883		0.062	0.066	0.347		0.859	0.688	0.212
2021	0.048	0.016	<0.01		0.047	0.016	0.004		0.091	0.009	<0.01		0.737	0.686	0.283
Lockdown	-	-	-		-0.660	0.565	0.243		-	-	-		-	-	-
COVID-19	-	-	-		-	-	-		-	-	-		0.000	0.000	0.155
RSV
	Main model				Model 1				Model 2				Model 3
	β	SE	P-value		β	SE	P-value		β	SE	P-value		β	SE	P-value
Constant (β0)	1836	0.097	<0.01		1834	0.095	<0.01		1977	0.229	<0.01		-35.961	77291	0.642
Time (β1)	0.003	0.001	<0.01		0.003	0.001	<0.01		0.004	0.002	0.039		0.207	0.404	0.608
Intervention (β2)
2020	-0.119	0.273	0.663		0.755	0.451	0.094		-1.678	0.484	<0.01		-0.249	0.405	0.539
2021	-6.879	0.320	<0.01		-6.845	0.316	<0.01		1629	0.365	<0.01		-14.322	15983	0.370
Post-intervention (β3)
2020	-0.170	0.016	<0.01		-0.193	0.018	<0.01		-	-	-		-0.414	0.407	0.309
2021	0.522	0.019	<0.01		0.518	0.019	<0.01		-	-	-		0.291	0.402	0.469
Lockdown	-	-	-		-1.201	0.475	0.011		-	-	-		-	-	-
COVID-19	-	-	-		-	-	-		-	-	-		0.000	0.000	<0.01
Model 2: this model was simplified due to the small number of RSV cases in season 2020-21
Model 1: inclusion of the strict lockdown period
Model 2: used "season" instead of "year"
Model 3: inclusion of the weekly number of COVID-19 cases
